# Supplementary material for: Asymmetric Organocatalytic Mannich Reaction in the Synthesis of Hybrid Isoindolinone-Pyrazole and Isoindolinone-Aminal from Functionalized α-Amidosulfone
Source: Int J Mol Sci. 2023 Mar 17;24(6):5783. doi: 10.3390/ijms24065783 (PMC10053823; doi:10.3390/ijms24065783)
Supplement: Supplementary file 1 [file ijms-24-05783-s001.zip]

Archive with 1 entries (1 files):
- ijms-2246842-supplementary.pdf
